# Supplementary material for: Predation of Cyclopoid Copepods on the Theronts of Ichthyophthirius multifiliis: Shedding Light on Biocontrol of White Spot Disease
Source: Pathogens. 2023 Jun 22;12(7):860. doi: 10.3390/pathogens12070860 (PMC10386215; doi:10.3390/pathogens12070860)
Supplement: Supplementary file 1 [file pathogens-12-00860-s001.zip]

Archive with 1 entries (1 files):
- pathogens-2459954-supplementary.pdf
